# Supplementary material for: MALDI-TOF MS for rapid detection and differentiation between Tet(X)-producers and non-Tet(X)-producing tetracycline-resistant Gram-negative bacteria
Source: Virulence. 2021 Dec 24;13(1):77–88. doi: 10.1080/21505594.2021.2018768 (PMC9794003; doi:10.1080/21505594.2021.2018768)
Supplement: Supplemental Material [file KVIR_A_2018768_SM6130.zip]

Archive with 4 entries (3 files):
- supplementary/
- supplementary/Supplementary_Figure_S1.pdf
- supplementary/Supplementary_Figure_S2.pdf
- supplementary/Supplementary_Figure_S3.pdf
